# Supplementary material for: “Nine Dimensions”: A multidisciplinary approach for community engagement in a complex postwar border region as part of the targeted malaria elimination in Karen/Kayin State, Myanmar
Source: Wellcome Open Res. 2019 Feb 21;3:116. Originally published 2018 Sep 18. [Version 2] doi: 10.12688/wellcomeopenres.14698.2 (PMC6343222; doi:10.12688/wellcomeopenres.14698.2)
Supplement: Supplementary file 1 [file wellcomeopenres-3-16499-s0000.tgz]

Archive with 1 entries (1 files):
- 20502cd3-0489-4816-b97c-1db74b9d9476_Suppplementary_file_-_SSI_guide.docx
